# Supplementary material for: Impact of Isoniazid Preventive Therapy on Tuberculosis incidence among people living with HIV: A secondary data analysis using Inverse Probability Weighting of individuals attending HIV care and treatment clinics in Tanzania
Source: PLoS One. 2021 Jul 13;16(7):e0254082. doi: 10.1371/journal.pone.0254082 (PMC8277069; doi:10.1371/journal.pone.0254082)
Supplement: S1 Dataset — (ZIP) [file pone.0254082.s001.zip]

Archive with 1 entries (1 files):
- Stata 14_DataSet.dta
